# Supplementary material for: Development and Evaluation of an Index to Measure the Ability to Get Vaccinated for COVID-19
Source: Vaccines (Basel). 2023 Feb 3;11(2):342. doi: 10.3390/vaccines11020342 (PMC9966146; doi:10.3390/vaccines11020342)
Supplement: Supplementary file 1 [file vaccines-11-00342-s001.zip]

Archive with 1 entries (1 files):
- vaccines-2179203-supplementary.pdf
